# Supplementary material for: Effects of a 12-Week Supervised Exercise Program on Quality of Life, Functional Capacity, and Biological Parameters in Women with Breast Cancer: A Prospective Pilot Program
Source: J Clin Med. 2026 Feb 13;15(4):1480. doi: 10.3390/jcm15041480 (PMC12942117; doi:10.3390/jcm15041480)
Supplement: Supplementary file 1 [file jcm-15-01480-s001.zip]

Archive with 1 entries (1 files):
- jcm-4131572-supplementary.pdf
